# Supplementary material for: Integrase-Deficient Lentiviral Vector as a Platform for Efficient CRISPR/Cas9-Mediated Gene Editing for Mucopolysaccharidosis IVA
Source: Int J Mol Sci. 2025 Jul 10;26(14):6616. doi: 10.3390/ijms26146616 (PMC12295186; doi:10.3390/ijms26146616)
Supplement: Supplementary file 1 [file ijms-26-06616-s001.zip]

Archive with 1 entries (1 files):
- ijms-3714517-supplementary.pdf
